# Supplementary material for: Intracortical Microelectrode Array Unit Yield under Chronic Conditions: A Comparative Evaluation
Source: Micromachines (Basel). 2021 Aug 17;12(8):972. doi: 10.3390/mi12080972 (PMC8400387; doi:10.3390/mi12080972)
Supplement: Supplementary file 1 [file micromachines-12-00972-s001.zip]

Archive with 1 entries (1 files):
- micromachines-1249045-supplementary.pdf
